# Supplementary material for: Development of a Clinical Prediction Rule for Treatment Success with Transcranial Direct Current Stimulation for Knee Osteoarthritis Pain: A Secondary Analysis of a Double-Blind Randomized Controlled Trial
Source: Biomedicines. 2022 Dec 20;11(1):4. doi: 10.3390/biomedicines11010004 (PMC9855334; doi:10.3390/biomedicines11010004)
Supplement: Supplementary file 1 [file biomedicines-11-00004-s001.zip]

Archive with 1 entries (1 files):
- biomedicines-2006094-supplementary.pdf
